# Supplementary material for: Assessment of the viability and mechanoresponsiveness of hMSC-TERT printed with bioinert, thermoresponsive hydrogels
Source: Sci Rep. 2025 Apr 10;15:12257. doi: 10.1038/s41598-025-97196-9 (PMC11986050; doi:10.1038/s41598-025-97196-9)
Supplement: Supplementary file 1 — Supplementary Material 1 [file 41598_2025_97196_MOESM1_ESM.xlsx]

## Sheet: Normal Distribution Pluronic
Assessment of the Viability and Mechanoresponsiveness of hMSC-TERT Printed with Bioinert, Thermoresponsive Hydrogels; Kriukov et al.
	Split 30 min	Mix 30 min	22 G 30 min	30 G 30 min	Mix 2 h	22 G 2 h	30 G 2 h	Mix 4 h	22 G 4 h	30 G 4 h	Mix 24 h	22 G 24 h	30 G 24 h
Test for normal distribution
D'Agostino & Pearson test
K2	4.263	2.352	0.6374	3.591	2.431	2.147	3.02	2.522	3.452	2.371	3.527	1.572	1.281
P value	0.1186	0.3085	0.7271	0.166	0.2966	0.3418	0.221	0.2834	0.178	0.3055	0.1714	0.4557	0.5271
Passed normality test (alpha=0.05)?	Yes	Yes	Yes	Yes	Yes	Yes	Yes	Yes	Yes	Yes	Yes	Yes	Yes
P value summary	ns	ns	ns	ns	ns	ns	ns	ns	ns	ns	ns	ns	ns
Number of values	12	12	12	12	12	12	12	12	12	12	12	12	12

## Sheet: Normal Distribution POx_POzi
Assessment of the Viability and Mechanoresponsiveness of hMSC-TERT Printed with Bioinert, Thermoresponsive Hydrogels; Kriukov et al.
	Split 30 min	Mix 30 min	22 G 30 min	30 G 30 min	Mix 2 h	22 G 2 h	30 G 2 h	Mix 4 h	22 G 4 h	30 G 4 h	Mix 24 h	22 G 24 h	30 G 24 h
Test for normal distribution
D'Agostino & Pearson test
K2	4.263	2.902	2.763	3.541	11.13	1.586	0.3498	7.562	1.65	1.278	4.815	1.567	2.31
P value	0.1186	0.2343	0.2512	0.1703	0.0038	0.4525	0.8395	0.0228	0.4383	0.528	0.0901	0.4569	0.315
Passed normality test (alpha=0.05)?	Yes	Yes	Yes	Yes	No	Yes	Yes	No	Yes	Yes	Yes	Yes	Yes
P value summary	ns	ns	ns	ns	**	ns	ns	*	ns	ns	ns	ns	ns
Number of values	12	12	12	12	12	12	12	12	12	12	12	12	12

## Sheet: Multiple Comparisons Pluronic
Assessment of the Viability and Mechanoresponsiveness of hMSC-TERT Printed with Bioinert, Thermoresponsive Hydrogels; Kriukov et al.
Number of families	1
Number of comparisons per family	12
Alpha	0.05
Dunnett's T3 multiple comparisons test	Mean Diff,	95,00% CI of diff,	Below threshold?	Summary	Adjusted P Value	A-?
Split 30 min vs. Mix 30 min	12.12	3,584 to 20,65	Yes	**	0.0042	B	Mix 30 min
Split 30 min vs. 22 G 30 min	21.19	10,10 to 32,28	Yes	***	0.0004	C	22 G 30 min
Split 30 min vs. 30 G 30 min	44.65	31,74 to 57,56	Yes	****	<0,0001	D	30 G 30 min
Split 30 min vs. Mix 2 h	16.65	3,358 to 29,94	Yes	*	0.0117	E	Mix 2 h
Split 30 min vs. 22 G 2 h	25.99	9,421 to 42,55	Yes	**	0.0021	F	22 G 2 h
Split 30 min vs. 30 G 2 h	57.16	40,12 to 74,20	Yes	****	<0,0001	G	30 G 2 h
Split 30 min vs. Mix 4 h	18.01	8,269 to 27,75	Yes	***	0.0004	H	Mix 4 h
Split 30 min vs. 22 G 4 h	26.08	10,94 to 41,22	Yes	***	0.001	I	22 G 4 h
Split 30 min vs. 30 G 4 h	65.23	54,69 to 75,78	Yes	****	<0,0001	J	30 G 4 h
Split 30 min vs. Mix 24 h	58.41	47,99 to 68,84	Yes	****	<0,0001	K	Mix 24 h
Split 30 min vs. 22 G 24 h	81.93	69,39 to 94,47	Yes	****	<0,0001	L	22 G 24 h
Split 30 min vs. 30 G 24 h	95.15	92,89 to 97,40	Yes	****	<0,0001	M	30 G 24 h
Test details	Mean 1	Mean 2	Mean Diff,	SE of diff,	n1	n2	t	DF
Split 30 min vs. Mix 30 min	98.45	86.34	12.12	2.485	12	12	4.875	11.8
Split 30 min vs. 22 G 30 min	98.45	77.26	21.19	3.176	12	12	6.672	11.49
Split 30 min vs. 30 G 30 min	98.45	53.8	44.65	3.699	12	12	12.07	11.36
Split 30 min vs. Mix 2 h	98.45	81.8	16.65	3.807	12	12	4.373	11.34
Split 30 min vs. 22 G 2 h	98.45	72.47	25.99	4.745	12	12	5.477	11.22
Split 30 min vs. 30 G 2 h	98.45	41.29	57.16	4.881	12	12	11.71	11.2
Split 30 min vs. Mix 4 h	98.45	80.44	18.01	2.838	12	12	6.347	11.61
Split 30 min vs. 22 G 4 h	98.45	72.37	26.08	4.335	12	12	6.016	11.26
Split 30 min vs. 30 G 4 h	98.45	33.22	65.23	3.071	12	12	21.24	11.52
Split 30 min vs. Mix 24 h	98.45	40.04	58.41	3.036	12	12	19.24	11.53
Split 30 min vs. 22 G 24 h	98.45	16.52	81.93	3.593	12	12	22.8	11.38
Split 30 min vs. 30 G 24 h	98.45	3.308	95.15	0.7154	12	12	133	21.53

## Sheet: Multiple Comparisons POx_POzi
Assessment of the Viability and Mechanoresponsiveness of hMSC-TERT Printed with Bioinert, Thermoresponsive Hydrogels; Kriukov et al.
Number of families	1
Number of comparisons per family	12
Alpha	0.05
Dunnett's T3 multiple comparisons test	Mean Diff,	95,00% CI of diff,	Below threshold?	Summary	Adjusted P Value	A-?
Split 30 min vs. Mix 30 min	7.107	-1,112 to 15,33	No	ns	0.1113	B	Mix 30 min
Split 30 min vs. 22 G 30 min	8.267	-1,122 to 17,66	No	ns	0.1016	C	22 G 30 min
Split 30 min vs. 30 G 30 min	8.057	-1,455 to 17,57	No	ns	0.1233	D	30 G 30 min
Split 30 min vs. Mix 2 h	15.1	3,725 to 26,47	Yes	**	0.0077	E	Mix 2 h
Split 30 min vs. 22 G 2 h	8.297	1,134 to 15,46	Yes	*	0.0193	F	22 G 2 h
Split 30 min vs. 30 G 2 h	13.84	5,464 to 22,22	Yes	**	0.0012	G	30 G 2 h
Split 30 min vs. Mix 4 h	13.41	3,882 to 22,93	Yes	**	0.0045	H	Mix 4 h
Split 30 min vs. 22 G 4 h	7.584	3,486 to 11,68	Yes	***	0.0002	I	22 G 4 h
Split 30 min vs. 30 G 4 h	27.37	15,07 to 39,67	Yes	****	<0,0001	J	30 G 4 h
Split 30 min vs. Mix 24 h	44.61	24,15 to 65,08	Yes	***	0.0001	K	Mix 24 h
Split 30 min vs. 22 G 24 h	33.76	29,25 to 38,27	Yes	****	<0,0001	L	22 G 24 h
Split 30 min vs. 30 G 24 h	45.41	36,28 to 54,54	Yes	****	<0,0001	M	30 G 24 h
Test details	Mean 1	Mean 2	Mean Diff,	SE of diff,	n1	n2	t	DF
Split 30 min vs. Mix 30 min	98.45	91.35	7.107	2.394	12	12	2.969	11.87
Split 30 min vs. 22 G 30 min	98.45	90.19	8.267	2.735	12	12	3.023	11.66
Split 30 min vs. 30 G 30 min	98.45	90.4	8.057	2.771	12	12	2.908	11.64
Split 30 min vs. Mix 2 h	98.45	83.36	15.1	3.257	12	12	4.635	11.46
Split 30 min vs. 22 G 2 h	98.45	90.16	8.297	2.086	12	12	3.977	12.16
Split 30 min vs. 30 G 2 h	98.45	84.61	13.84	2.44	12	12	5.673	11.84
Split 30 min vs. Mix 4 h	98.45	85.05	13.41	2.774	12	12	4.833	11.64
Split 30 min vs. 22 G 4 h	98.45	90.87	7.584	1.238	12	12	6.124	14.55
Split 30 min vs. 30 G 4 h	98.45	71.08	27.37	3.523	12	12	7.771	11.39
Split 30 min vs. Mix 24 h	98.45	53.84	44.61	5.862	12	12	7.61	11.14
Split 30 min vs. 22 G 24 h	98.45	64.7	33.76	1.349	12	12	25.02	13.94
Split 30 min vs. 30 G 24 h	98.45	53.05	45.41	2.659	12	12	17.07	11.7
