# Supplementary material for: Assessment of the viability and mechanoresponsiveness of hMSC-TERT printed with bioinert, thermoresponsive hydrogels
Source: Sci Rep. 2025 Apr 10;15:12257. doi: 10.1038/s41598-025-97196-9 (PMC11986050; doi:10.1038/s41598-025-97196-9)
Supplement: Supplementary file 2 — Supplementary Material 2 [file 41598_2025_97196_MOESM2_ESM.xlsx]

## Sheet: Title
Assessment of the Viability and Mechanoresponsiveness of hMSC-TERT Printed with Bioinert, Thermoresponsive Hydrogels; Kriukov et al.

## Sheet: Pluronic Mix vs. 22G t=0
Relative Expression Results
Parameter	Value
Iterations	2000
Gene	Type	Reaction Efficiency	Expression	Std. Error	95% C.I.	P(H1)	Result
RPS27A	REF	0.995	1
FOS	TRG	0.94	1.419	0,347 - 5,829	0,136 - 10,105	0.448
PTGS2	TRG	0.885	1.055	0,363 - 3,030	0,147 - 6,432	0.877
Interpretation
FOS sample group is not different to control group. P(H1)=0,448
PTGS2 sample group is not different to control group. P(H1)=0,877
Non-Normalised Results
Gene	Type	Reaction Efficiency	Expression	Std. Error	95% C.I.	P(H1)	Result
RPS27A	REF	0.995	0.882	0,463 - 1,639	0,225 - 3,104	0.611
FOS	TRG	0.94	1.252	0,217 - 5,080	0,157 - 11,085	0.623
PTGS2	TRG	0.885	0.931	0,439 - 2,052	0,192 - 3,231	0.806

## Sheet: Pluronic Mix vs. 30G t=0
Relative Expression Results
Parameter	Value
Iterations	2000
Gene	Type	Reaction Efficiency	Expression	Std. Error	95% C.I.	P(H1)	Result
RPS27A	REF	0.995	1
FOS	TRG	0.94	1.047	0,288 - 3,550	0,116 - 10,668	0.91
PTGS2	TRG	0.885	0.928	0,294 - 3,156	0,138 - 7,529	0.858
Interpretation
FOS sample group is not different to control group. P(H1)=0,910
PTGS2 sample group is not different to control group. P(H1)=0,858
Non-Normalised Results
Gene	Type	Reaction Efficiency	Expression	Std. Error	95% C.I.	P(H1)	Result
RPS27A	REF	0.995	0.681	0,261 - 1,392	0,175 - 2,978	0.183
FOS	TRG	0.94	0.713	0,252 - 2,780	0,192 - 3,546	0.313
PTGS2	TRG	0.885	0.632	0,341 - 1,167	0,185 - 2,047	0.079

## Sheet: Pluronic Mix vs. 22G 2h
Relative Expression Results
Parameter	Value
Iterations	2000
Gene	Type	Reaction Efficiency	Expression	Std. Error	95% C.I.	P(H1)	Result
RPS27A	REF	0.995	1
FOS	TRG	0.94	0.668	0,231 - 1,706	0,090 - 2,719	0.265
PTGS2	TRG	0.885	1.983	0,203 - 42,033	0,101 - 142,050	0.404
Interpretation
FOS sample group is not different to control group. P(H1)=0,265
PTGS2 sample group is not different to control group. P(H1)=0,404
Non-Normalised Results
Gene	Type	Reaction Efficiency	Expression	Std. Error	95% C.I.	P(H1)	Result
RPS27A	REF	0.995	1.522	0,609 - 3,914	0,260 - 7,359	0.189
FOS	TRG	0.94	1.016	0,409 - 2,788	0,269 - 5,038	0.96
PTGS2	TRG	0.885	3.018	0,431 - 86,212	0,328 - 176,417	0.197

## Sheet: Pluronic Mix vs. 30G 2h
Relative Expression Results
Parameter	Value
Iterations	2000
Gene	Type	Reaction Efficiency	Expression	Std. Error	95% C.I.	P(H1)	Result
RPS27A	REF	0.995	1
FOS	TRG	0.94	1.103	0,569 - 2,263	0,267 - 3,148	0.681
PTGS2	TRG	0.885	2.173	0,241 - 44,873	0,109 - 186,606	0.353
Interpretation
FOS sample group is not different to control group. P(H1)=0,681
PTGS2 sample group is not different to control group. P(H1)=0,353
Non-Normalised Results
Gene	Type	Reaction Efficiency	Expression	Std. Error	95% C.I.	P(H1)	Result
RPS27A	REF	0.995	0.532	0,189 - 1,454	0,112 - 2,917	0.068
FOS	TRG	0.94	0.586	0,144 - 2,059	0,079 - 4,531	0.202
PTGS2	TRG	0.885	1.155	0,119 - 38,886	0,072 - 94,185	0.864

## Sheet: Pluronic Mix vs. 22G 4h
Relative Expression Results
Parameter	Value
Iterations	2000
Gene	Type	Reaction Efficiency	Expression	Std. Error	95% C.I.	P(H1)	Result
RPS27A	REF	0.995	1
FOS	TRG	0.94	3.71	0,227 - 359,933	0,080 - 953,854	0.247
PTGS2	TRG	0.885	1.082	0,061 - 67,803	0,013 - 679,086	0.933
Interpretation
FOS sample group is not different to control group. P(H1)=0,247
PTGS2 sample group is not different to control group. P(H1)=0,933
Non-Normalised Results
Gene	Type	Reaction Efficiency	Expression	Std. Error	95% C.I.	P(H1)	Result
RPS27A	REF	0.995	2.291	0,524 - 8,457	0,217 - 13,893	0.069
FOS	TRG	0.94	8.497	0,428 - 1.754,062	0,307 - 4.702,730	0.182
PTGS2	TRG	0.885	2.477	0,111 - 112,981	0,025 - 1.465,820	0.43

## Sheet: Pluronic Mix vs. 30G 4h
Relative Expression Results
Parameter	Value
Iterations	2000
Gene	Type	Reaction Efficiency	Expression	Std. Error	95% C.I.	P(H1)	Result
RPS27A	REF	0.995	1
FOS	TRG	0.94	3.609	0,240 - 362,846	0,116 - 952,038	0.255
PTGS2	TRG	0.885	0.685	0,050 - 40,676	0,013 - 468,259	0.739
Interpretation
FOS sample group is not different to control group. P(H1)=0,255
PTGS2 sample group is not different to control group. P(H1)=0,739
Non-Normalised Results
Gene	Type	Reaction Efficiency	Expression	Std. Error	95% C.I.	P(H1)	Result
RPS27A	REF	0.995	0.817	0,192 - 2,940	0,080 - 8,219	0.645
FOS	TRG	0.94	2.95	0,109 - 440,430	0,067 - 3.118,265	0.391
PTGS2	TRG	0.885	0.56	0,030 - 31,230	0,007 - 663,653	0.61

## Sheet: POx Mix vs. 22G t=0
Relative Expression Results
Parameter	Value
Iterations	2000
Gene	Type	Reaction Efficiency	Expression	Std. Error	95% C.I.	P(H1)	Result
RPS27A	REF	0.995	1
FOS	TRG	0.94	0.609	0,245 - 1,430	0,113 - 2,671	0.105
PTGS2	TRG	0.885	0.406	0,087 - 2,003	0,012 - 4,855	0.089
Interpretation
FOS sample group is not different to control group. P(H1)=0,105
PTGS2 sample group is not different to control group. P(H1)=0,089
Non-Normalised Results
Gene	Type	Reaction Efficiency	Expression	Std. Error	95% C.I.	P(H1)	Result
RPS27A	REF	0.995	1.796	0,824 - 3,704	0,360 - 8,626	0.069
FOS	TRG	0.94	1.094	0,772 - 1,560	0,566 - 2,157	0.453
PTGS2	TRG	0.885	0.729	0,272 - 2,167	0,098 - 3,442	0.371

## Sheet: POx Mix vs. 30G t=0
Relative Expression Results
Parameter	Value
Iterations	2000
Gene	Type	Reaction Efficiency	Expression	Std. Error	95% C.I.	P(H1)	Result
RPS27A	REF	0.995	1
FOS	TRG	0.94	0.342	0,113 - 1,165	0,044 - 2,129	0.012	DOWN
PTGS2	TRG	0.885	0.404	0,082 - 2,039	0,011 - 5,822	0.112
Interpretation
FOS is DOWN-regulated in sample group (in comparison to control group) by a mean factor of 0,342 (S.E. range is 0,113 - 1,165).
FOS sample group is different to control group. P(H1)=0,012
PTGS2 sample group is not different to control group. P(H1)=0,112
Non-Normalised Results
Gene	Type	Reaction Efficiency	Expression	Std. Error	95% C.I.	P(H1)	Result
RPS27A	REF	0.995	1.353	0,515 - 3,319	0,313 - 6,589	0.311
FOS	TRG	0.94	0.462	0,135 - 1,076	0,087 - 1,356	0.02	DOWN
PTGS2	TRG	0.885	0.547	0,176 - 1,810	0,056 - 2,539	0.128

## Sheet: POx Mix vs. 22G 2h
Relative Expression Results
Parameter	Value
Iterations	2000
Gene	Type	Reaction Efficiency	Expression	Std. Error	95% C.I.	P(H1)	Result
RPS27A	REF	0.995	1
FOS	TRG	0.94	2.414	0,899 - 6,303	0,367 - 14,291	0.017	UP
PTGS2	TRG	0.885	0.787	0,167 - 3,743	0,027 - 8,046	0.646
Interpretation
FOS is UP-regulated in sample group (in comparison to control group) by a mean factor of 2,414 (S.E. range is 0,899 - 6,303).
FOS sample group is different to control group. P(H1)=0,017
PTGS2 sample group is not different to control group. P(H1)=0,646
Non-Normalised Results
Gene	Type	Reaction Efficiency	Expression	Std. Error	95% C.I.	P(H1)	Result
RPS27A	REF	0.995	0.459	0,097 - 1,282	0,056 - 3,953	0.08
FOS	TRG	0.94	1.108	0,262 - 3,073	0,147 - 4,841	0.798
PTGS2	TRG	0.885	0.361	0,036 - 2,107	0,012 - 4,008	0.115

[truncated: 3 more sheets: POx Mix vs. 30G 2h, POx Mix vs. 22G 4h, POx Mix vs. 30G 4h]
